# Supplementary material for: The Study on Public-Interest Short Message Service (SMS) in China during the COVID-19 Pandemic: Mobile User Survey and Content Analysis
Source: Int J Environ Res Public Health. 2021 Jul 26;18(15):7915. doi: 10.3390/ijerph18157915 (PMC8345619; doi:10.3390/ijerph18157915)
Supplement: Supplementary file 1 [file ijerph-18-07915-s001.zip]

Archive with 1 entries (1 files):
- ijerph-1277944-supplementary.pdf
